# Supplementary material for: PoWRKY71 is involved in Paeonia ostii resistance to drought stress by directly regulating light-harvesting chlorophyll a/b-binding 151 gene
Source: Hortic Res. 2023 Sep 25;10(11):uhad194. doi: 10.1093/hr/uhad194 (PMC10673652; doi:10.1093/hr/uhad194)
Supplement: Supplementary_figures_uhad194 [file supplementary_figures_uhad194.zip]

Archive with 1 entries (1 files):
- Supplementary_figures_uhad194.doc
