# Supplementary material for: PoWRKY71 is involved in Paeonia ostii resistance to drought stress by directly regulating light-harvesting chlorophyll a/b-binding 151 gene
Source: Hortic Res. 2023 Sep 25;10(11):uhad194. doi: 10.1093/hr/uhad194 (PMC10673652; doi:10.1093/hr/uhad194)
Supplement: Supplementary_table_1_uhad194 [file supplementary_table_1_uhad194.xls]

## Sheet: Sheet1
Title: PoWRKY71 is involved in Paeonia ostii resistance to drought stress by directly regulating light-harvesting chlorophyll a/b-binding 151 gene
Authors: Yuting Luan, Zijie Chen, Ziwen Fang, Xingqi Huang, Jun Tao, Daqiu Zhao
Table S1. List of primers used in this study.
Gene name	Gene ID	Forward primer (5'→3')	Reverse primer (5'→3')	Application	Vector
PoUbiquitin	JN699053	GACCTATACCAAGCCGAAG	CGTTCCAGCACCACAATC	PCR identification and gene expression by qRT-PCR	/
NtActin	AB158612	TCCTCATGCAATTCTTCG	ACCTGCCCATCTGGTAAC	PCR identification and gene expression by qRT-PCR	/
PoWRKY71	Unigene0031821	TTCATCTGAGGCTGGTGT	GGTTCCCTTTGTCTTTTCT	Gene expression by qRT-PCR	/
PoCAB151	Unigene0026374	GGAACAAACTCCATCGTA	GGATTTCAGGGAAGACAC	Gene expression by qRT-PCR	/
Hygromycin	/	GAGCATATACGCCCGGAGTC	CAAGACCTGCCTGAAACCGA	PCR identification	/
PoWRKY71	Unigene0031821	TCTCCCTCACCCTCACTA	CTCACGGCTCTTGTTTCA	Full-length amplification by PCR	/
PoCAB151	Unigene0026374	GGCAAGCAGTGGTATCAA	GCGTTACAGGGTTACAAAT	Full-length amplification by PCR	/
PoCAB151	Unigene0026374	ACCAGATGCTTTGTGGGACG	CTCTTCACTGTGCGACGC	Chromosome walking step one SP1	/
		ACCAGATGCTTTGTGGGACG	CCTTCAACTTGCACCTCCTCAG	Chromosome walking step one SP2	/
PoWRKY71	Unigene0031821	CGGGGATCCTCTAGAGTCGACATGTCTGATGAACCGAGAGAACTTT	CACCATGGTACTAGTGTCGACCGGCTCTTGTTTCATAACCAAAG	Vector construction for subcellular localization by PCR	pCAMBIA2300
PoCAB151	Unigene0026374	CGGGGATCCTCTAGAGTCGACATGGCAACTTGTGCAATTCAAC	CACCATGGTACTAGTGTCGACTTTTCCGGGGACGAAGTTG	Vector construction for subcellular localization by PCR	pCAMBIA2300
PoWRKY71	Unigene0031821	TCAGAGGAGGACCTGCATATGATGTCTGATGAACCGAGAGAACTTT	TTCGGCCTCCATGGCCATATGCGGCTCTTGTTTCATAACCAAAG	Vector construction for transcriptional activation activity assay by PCR	pGBKT7
PoWRKY71 (1-168)	Unigene0031821	TCAGAGGAGGACCTGCATATGATGTCTGATGAACCGAGAGAACTTT	TTCGGCCTCCATGGCCATATGTAGATGATCAACCTCACTCTTAGTCATG	Vector construction for transcriptional activation activity assay by PCR	pGBKT7
PoWRKY71 (169-311)	Unigene0031821	TCAGAGGAGGACCTGCATATGGAAGATGGATATAGATGGAGGAAATATG	TTCGGCCTCCATGGCCATATGCGGCTCTTGTTTCATAACCAAAG	Vector construction for transcriptional activation activity assay by PCR	pGBKT7
PoWRKY71 (1-226)	Unigene0031821	TCAGAGGAGGACCTGCATATGATGTCTGATGAACCGAGAGAACTTT	TTCGGCCTCCATGGCCATATGCTGATGGTTATGTTTACCTTCATATGTT	Vector construction for transcriptional activation activity assay by PCR	pGBKT7
PoWRKY71 (227-311)	Unigene0031821	TCAGAGGAGGACCTGCATATGATCCCAACAACACTAAGAGGAAATT	TTCGGCCTCCATGGCCATATGCGGCTCTTGTTTCATAACCAAAG	Vector construction for transcriptional activation activity assay by PCR	pGBKT7
PoWRKY71 (169-226)	Unigene0031821	TCAGAGGAGGACCTGCATATGGAAGATGGATATAGATGGAGGAAATATG	TTCGGCCTCCATGGCCATATGCTGATGGTTATGTTTACCTTCATATGTT	Vector construction for transcriptional activation activity assay by PCR	pGBKT7
PoWRKY71	Unigene0031821	AAGGTTACCGAATTCTCTAGAACCTCCCACATGCACCTGC	CGTGAGCTCGGTACCGGATCCTCTGATGAACCGAGAGAACTTTACTAC	Vector construction for virus-induced gene silencing by PCR	TRV2
PoCAB151	Unigene0026374	AAGGTTACCGAATTCTCTAGAATGGCAACTTGTGCAATTCAAC	GAGACGCGTGAGCTCGGTACCTGGGGCGATCTGGACCGT	Vector construction for virus-induced gene silencing by PCR	TRV2
TRV1	/	ACTAACCTGGGCGAAGGACAC	CGGACTCAGATGCCGAATACA	PCR identification	/
TRV2	/	TTGTTACTCAAGGAAGCACGAT	TCCCCTATGGTAAGACAATGAG	PCR identification	/
PoWRKY71	Unigene0031821	CAGGTCGACTCTAGAGGATCCATGTCTGATGAACCGAGAGAACTTT	TTCGAGCTCAGATCTGGTACCCGGCTCTTGTTTCATAACCAAAG	Vector construction for overexpression by PCR	pCAMBIA1301
PoCAB151	Unigene0026374	GAGAACACGGGGGACTGGTACCCGGGGATCCATGGCAACTTGTGCAATT	ACAGCTCCTCGCCCTTGCTCACCATGTCGACTTTTCCGGGGACGAAGTT	Vector construction for overexpression by PCR	pB1301
PoCAB151	Unigene0026374	CTTGCATGCCTGCAGGTCGACATTACTGATTTCAACGGGTCTCTACTT	TACCATGGTACCCGGGGATCCTCTTTCTGTTTCTTTTTTTGTGAAGC	Vector construction for overexpression by PCR	pCAMBIA1300
PoWRKY71	Unigene0031821	GTACCAGATTACGCTCATATGATGTCTGATGAACCGAGAGAACTTT	ACTGGCCTCCATGGCCATATGCGGCTCTTGTTTCATAACCAAAG	Vector construction for yeast one-hybrid assay by PCR	pGADT7
PoCAB151	Unigene0026374	GAAAAGCTTGAATTCGAGCTCATTACTGATTTCAACGGGTCTCTACTT	GTCGACAGATCCCCGGGTACCTCTTTCTGTTTCTTTTTTTGTGAAGC	Vector construction for yeast one-hybrid assay by PCR	pAbAi
PoWRKY71	Unigene0031821	ACAGAGAACAGATTGGTGGTGGATCCATGTCTGATGAACCGAGAGAACTTTAC	CAGTGGTGGTGGTGGTGGTGCTCGAGTCACGGCTCTTGTTTCATAACCAAAG	Vector construction for electrophoretic mobility shift assay by PCR	pET-SUMO
Biotin probe	/	GTGTTTCCTGCATTCGGTCAGCAACCAAATGACC	GGTCATTTGGTTGCTGACCGAATGCAGGAAACAC	Probe for electrophoretic mobility shift assay	/
Cold probe	/	GTGTTTCCTGCATTCGGTCAGCAACCAAATGACC	GGTCATTTGGTTGCTGACCGAATGCAGGAAACAC	Probe for electrophoretic mobility shift assay	/
mutant probe	/	GTGTTTCCTGCATTCGAAAAGCAACCAAATGACC	GGTCATTTGGTTGCTTTTCGAATGCAGGAAACAC	Probe for electrophoretic mobility shift assay	/
PoWRKY71	Unigene0031821	CGCTCTAGAACTAGTGGATCCATGTCTGATGAACCGAGAGAACTTT	GATAAGCTTGATATCGAATTCCGGCTCTTGTTTCATAACCAAAG	Vector construction for luciferase reporter assay by PCR	pGreenII-62-SK
PoCAB151	Unigene0026374	GTCGACGGTATCGATAAGCTTATTACTGATTTCAACGGGTCTCTACTT	CGCTCTAGAACTAGTGGATCCTCTTTCTGTTTCTTTTTTTGTGAAGC	Vector construction for luciferase reporter assay by PCR	pGreenII 0800-LUC
PoCAB151	Unigene0026374	TCCTGCATTCGGTTAGCAACCAAATG	AACACAAAGCACCCTCAGTC	W-box mutant vector construction for luciferase reporter assay by PCR	pGreenII 0800-LUC
