# Supplementary material for: PoWRKY71 is involved in Paeonia ostii resistance to drought stress by directly regulating light-harvesting chlorophyll a/b-binding 151 gene
Source: Hortic Res. 2023 Sep 25;10(11):uhad194. doi: 10.1093/hr/uhad194 (PMC10673652; doi:10.1093/hr/uhad194)
Supplement: qPCR_analysis_results_uhad194 [file qpcr_analysis_results_uhad194.xls]

## Sheet: Ct values and analysis results
biological replicate:BR
technical replicate:TR
	0 day	TR1	TR2	TR3	MEAN		TR1	TR2	TR3	MEAN		0 day	Ubiquitin	WRKY71	CQ	EXPRESSION	MEAN	SD
	BR1	22.1302	22.0097	21.9823	22.0407		27.9727	27.9924	28.0552	28.0068		R1	22.0407	28.0068	5.96605	0.0159971	0.014644	0.00163608
	BR2	20.8128	20.8756	20.889	20.8592		26.9812	26.8853	26.8562	26.9076		R2	20.8592	26.9076	6.04842	0.0151093
	BR3	20.8335	20.7944	21.272	20.9666		27.2897	27.2899	27.1746	27.2514		R3	20.9666	27.2514	6.28482	0.0128257
	4 day	TR1	TR2	TR3	MEAN		TR1	TR2	TR3	MEAN		4 day	Ubiquitin	WRKY71	CQ	EXPRESSION	MEAN	SD
	BR1	21.7028	21.6245	21.7856	21.7043		27.8325	27.7211	27.8463	27.8		R1	21.7043	27.8	6.09571	0.0146221	0.013575	0.00109369
	BR2	21.7294	21.8117	21.8493	21.7968		27.9212	27.9642	28.0859	27.9904		R2	21.7968	27.9904	6.19359	0.013663
	BR3	21.0243	21.1297	20.8745	21.0095		27.9212	27.4386	27.2664	27.5421		R3	21.0095	27.3384	6.32887	0.01244
	8 day	TR1	TR2	TR3	MEAN		TR1	TR2	TR3	MEAN		8 day	Ubiquitin	WRKY71	CQ	EXPRESSION	MEAN	SD
	BR1	21.7847	21.6284	21.8464	21.7531		24.9574	25.0993	25.1664	25.0744		R1	21.7531	25.0744	3.32123	0.100048	0.0992517	0.00436687
	BR2	20.8218	20.725	20.8209	20.7892		24.1126	24.17	24.2938	24.1921		R2	20.7892	24.1921	3.40291	0.0945414
	BR3	21.0068	21.0329	20.9424	20.994		24.3742	24.2333	24.2054	24.271		R3	20.994	24.271	3.27697	0.103165
	12 day	TR1	TR2	TR3	MEAN		TR1	TR2	TR3	MEAN		12 day	Ubiquitin	WRKY71	CQ	EXPRESSION	MEAN	SD
	BR1	21.8247	21.7911	21.8383	21.818		24.4291	24.3806	24.4272	24.4123		R1	21.818	24.4123	2.5943	0.165591	0.160823	0.00533486
	BR2	21.112	21.057	21.0534	21.0742		23.78	23.633	23.6921	23.7017		R2	21.0742	23.7017	2.62757	0.161816
	BR3	21.6829	21.7452	21.8573	21.7618		24.3819	24.6429	24.3279	24.4509		R3	21.7618	24.4509	2.68909	0.155061
	Leaf	TR1	TR2	TR3	MEAN		TR1	TR2	TR3	MEAN		Leaf	Ubiquitin	WRKY71	CQ	EXPRESSION	MEAN	SD
	BR1	25.2519	25.0689	25.1972	25.1727		27.6679	27.667	27.7331	27.6893		R1	25.1727	27.6893	2.51668	0.174745	0.161613	0.0189568
	BR2	25.0827	25.1458	25.3439	25.1908		27.7353	27.7236	27.7773	27.7454		R2	25.1908	27.7454	2.55457	0.170215
	BR3	24.5859	24.5235	24.4369	24.5155		27.3204	27.3152	27.4239	27.3532		R3	24.5155	27.3532	2.83773	0.139881
	Stem	TR1	TR2	TR3	MEAN		TR1	TR2	TR3	MEAN		Stem	Ubiquitin	WRKY71	CQ	EXPRESSION	MEAN	SD
	BR1	22.4948	22.4019	22.3186	22.4051		25.9974	25.9184	25.8592	25.925		R1	22.4051	25.925	3.51992	0.0871765	0.0882216	0.00199983
	BR2	23.0377	23.0413	22.7994	22.9595		26.4644	26.4156	26.5689	26.483		R2	22.9595	26.483	3.52349	0.0869608
	BR3	23.0188	23.0665	23.0228	23.0361		26.578	26.4885	26.4382	26.5016		R3	23.0361	26.5016	3.4655	0.0905274
	Root	TR1	TR2	TR3	MEAN		TR1	TR2	TR3	MEAN		Root	Ubiquitin	WRKY71	CQ	EXPRESSION	MEAN	SD
	BR1	26.3253	26.3989	26.3548	26.3596		31.1336	31.2875	31.0479	31.1563		R1	26.3596	31.1563	4.7967	0.0359791	0.0403851	0.00816009
	BR2	26.8787	26.7997	26.7882	26.8222		31.2718	31.0668	31.111	31.1499		R2	26.8222	31.1499	4.32768	0.0498011
	BR3	26.3758	26.3991	26.3549	26.3766		31.1866	31.1816	31.2251	31.1977		R3	26.3766	31.1977	4.82112	0.0353752
		MEAN	SD		normalization
	0	0.014644	0.00163608		1	0.111724
	4	0.013575	0.00109369		0.926999	0.0746853
	8	0.0992517	0.00436687		6.77762	0.298201
	12	0.160823	0.00533486		10.9821	0.364303
		MEAN	SD		normalization
	Leaf	0.161613	0.0189568		1	0.117297
	Stem	0.0882216	0.00199983		0.54588	0.0123742
	Root	0.0403851	0.00816009		0.249887	0.0504914
